# Supplementary material for: Functional evaluation of NK1 antagonism on cue reactivity in opiate dependence; An fMRI study
Source: Drug Alcohol Depend. 2021 Apr 1;221:108564. doi: 10.1016/j.drugalcdep.2021.108564 (PMC8047866; doi:10.1016/j.drugalcdep.2021.108564)
Supplement: Supplementary file 2 [file mmc2.xlsx]

## Sheet: Sheet1
ENIGMA Addiction Cue Reactivity (ACRI) Checklist, 2020 Version, Short Form
The ENIGMA-ACRI checklist is designed to provide a short list of the main items that every fMRI drug cue reactivity study should consider in the final report/paper. These items are designed as simple questions to appraise articles with Yes or No answers. Authors could provide a filled checklist including the line/page where the item is addressed in the manuscript as a supplement in the process of…
No.	Categories	Sub-Categories	Main Items to Report	Page/Line
1	Participant characteristics	Inclusion/Exclusion Criteria	1.1. Inclusion and exclusion criteria for all participant groups	Page 9 & Supplementary Materials
		Basic Demographics	1.2. Age and sex/gender for all participant groups	TBA
		Advanced Demographics I	1.3. Education or a measurement of intelligence for all participant groups	TBA
		Advanced Demographics II	1.4. Race or ethnicity for all participant groups	TBA
		Psychiatric Profile	1.5. Any categorical or dimensional measurement of psychopathologies other than substance use disorder	TBA
		Handedness	1.6. Handedness for all participant groups	TBA
		Substance Use Profile-Main Drug	1.7. Route(s) of administration for the main substance (if it is obvious it doesn't need to be reported; i.e., there is only one route of administration for cigarette smokers or alcohol drinkers)	TBA
		Substance Use Profile-Main Drug	1.8. Current and lifetime use pattern/severity for the main drug of use for all participant groups	TBA
		Substance Use Profile-Other Drugs	1.9. Measures of current or lifetime use pattern/severity for drugs, other than the main drug of use, for all participant groups	TBA
		Abstinence Status	1.10. Days/hours/minutes since last use (duration of abstinence) and how abstinence was verified for all participant groups	TBA
		Addiction Treatment Status	1.11. Treatment status for all participant groups, (i.e., non-treatment seeking active users, treatment seeking active users, undergoing active treatment, treated and abstinent, relapsed after treatment, etc.)?	Pages 7-10 & Supplementary Materials
2	General fMRI Information	fMRI pulse sequence and other acquition details	2.1. A section for fMRI data acquisition details	Page 11
		fMRI preprocessing pipeline and other details	2.2. A section for fMRI preprocessing details	Page 11 & Supplementary Materials
		fMRI Data Processing	2.3. A section for MRI analyses and statistical modeling details	Page 12
		fMRI Data Reporting	2.4. A map of the basic whole brain response to drug cues	TBA
3	General Task Information	Task Design	3.1. General task structure (Event-related, Block or Mixed (events in blocks))	Page 10
		Number of Task Components	3.2. Number of runs (if more than one), blocks (for block-designed studies), and events (including drug cues, control cues, fixations, etc.)	Page 10
		Requested Engagement	3.3. Instructions to the study participants on how to engage with the cues	Page 10
		Temporal information of the event/block duration	3.4. Duration of each cue (for both event and blocked-design tasks) and the total block duration (for blocked-design tasks)	Page 10
		Temporal Information of the Task	3.5. Total task duration	Page 10
		Order of Blocks/Events	3.6. Order of block types (e.g., drug, control) (for blocked-designs) or event types (e.g., drug, control) (for event-related designs) (The order can be fully randomized (randomized and different between subjects), pseudorandomized (identical between subjects, but randomized once for the order of events/blocks), or not randomized (fixed order like neutral-drug-neutral-drug for all subjects)	Page 10
		Data and resource-sharing	3.7. Sharing policy for the behavioral task code or source images	TBA
4	Cue Information	Sensory Modality of Cues	4.1. Modality(ies) of utilized drug and neutral/control cues (The modalities can be word, picture, smell, taste, tactile, audio script, written script, imagination, silent video, audiovisual video, paraphernalia, substance itself, or mixed.)	Page 10
		Sources of Cues, Development	4.2. Source of drug and neutral/control cues	Not available
		Sources of Cues, Validation	4.3. Extent of prior validation of drug and neutral/control cues used in the study (Drug and neutral/control cues in a study might be not validated, validated by assessing the craving induction of each cue individually using simple-item craving instruments like single-item VAS, or using standardized instruments of craving assessment and emotion or stress reactivity)	Not validated
		Drug and Neutral/Control Cue Content	4.4. Content of drug cues and its relationship to the targeted drug (These include stimulus related to the drug, stimulus related to instruments of drug use, stimulus related to various stages of drug use (i.e. "beginning" or "end" stimuli (lit cigarette vs. ashtray)), stimulus related to drug intake, stimulus related to typical drug consumption environments, stimulus related to preparation of dr…	Page 10
		Drug to Neutral/Control Cues Matching for Physical Features	4.5. Factors for which drug and neutral/control cues have been matched (color, brightness, hue, content, complexity, scrambled drug cue, etc.)	Page 10
5	Craving Assessment Inside Scanner	Craving Assessment inside Scanner, Presence	5.1. Presence of any craving assessment inside the scanner	Page 10
		Craving Assessment inside Scanner, Time Points	5.2. Time points at which craving-related assessment is performed inside the scanner (e.g. before and/or after each cue/event/block/trial/scan/run/session) (Yes/No/Not Applicable [in case when there is no assessment inside the scanner])	Page 10
		Craving Assessment Inside Scanner, Instrument(s)	5.3. Description of the instrument(s) used to assess craving or craving-related constructs inside the scanner (Yes/No/Not Applicable [in case when there is no assessment inside the scanner])	Page 10
		Craving Assessment Inside Scanner, Technology	5.4. Description of the hardware used to obtain participant responses, with specifications of models and brands of devices, if necessary (e.g., response box, fiber-optic pad) (Yes/No/Not Applicable [in case when there is no assessment inside the scanner])	Page 10
6	Craving Assessment Outside Scanner	Craving Assessment Outside Scanner, Presence	6.1. Presence of any craving-related assessment outside the scanner	Page 10
		Craving Assessment Outside Scanner, Time Points	6.2. Time points at which craving-related assessment is performed outside the scanner (e.g., immediate before entering the scanner, immediately after exiting the scanner, etc.) (Yes/No/Not Applicable [in case when there is no assessment outside the scanner])	Page 10
		Craving Assessment Outside Scanner, Instrument(s)	6.3. Description of the instrument(s) used to assess craving or craving-related constructs outside the scanner (Yes/No/Not Applicable [in case when there is no assessment outside the scanner])	Page 10
7	Pre- and Post-scanning considerations	Pre-scanning Training and Familiarization	7.1. Procedure to train/familiarize participants with the task/scanner before the scanning	None
		Pre-scanning Drug and Smoking Consumption	7.2. Whether participants were allowed to smoke or use other drugs prior to scanning	Page 8
		Other Tasks and Procedures in the Imaging Session	7.3. Presence and order of other tasks and procedures (e.g. resting fMRI or DTI before drug cue reactivity, etc.) in the imaging session	Pages 7-8
		Post-scanning Craving Management	7.4. Steps taken to reduce participant craving after performing the task	None
*We strongly recommend that this checklist be read in conjunction with the ENIGMA-ACRI checklist development and consensus paper. The paper should be cited when using the checklist as well.

## Sheet: Sheet2
Afghanistan	Cognitive Science	Businness/Industry
Albania	Neuroscience	Hospital
Algeria	Pharmacology	Independent Research Institute
American Samoa	Psychiatry	University
Andorra	Psychology	Others
Angola	Statistics
Anguilla	Others
Antigua & Barbuda
Argentina
Armenia
Aruba
Australia
Austria
Azerbaijan
Bahamas, The
Bahrain
Bangladesh
Barbados
Belarus
Belgium
Belize
Benin
Bermuda
Bhutan
Bolivia
Bosnia & Herzegovina
Botswana
Brazil
British Virgin Is.
Brunei
Bulgaria
Burkina Faso
Burma
Burundi
Cambodia
Cameroon
Canada
Cape Verde
Cayman Islands
Central African Rep.
Chad
Chile
China
Colombia
Comoros
Congo, Dem. Rep.
Congo, Repub. of the
Cook Islands
Costa Rica
Cote d'Ivoire
Croatia
Cuba
Cyprus
Czech Republic
Denmark
Djibouti
Dominica
Dominican Republic
East Timor
Ecuador
Egypt
El Salvador
Equatorial Guinea
Eritrea
Estonia
Ethiopia
Faroe Islands
Fiji
Finland
France
French Guiana
French Polynesia
Gabon
Gambia, The
Gaza Strip
Georgia
Germany
Ghana
Gibraltar
Greece
Greenland
Grenada
Guadeloupe
Guam
Guatemala
Guernsey
Guinea
Guinea-Bissau
Guyana
Haiti
Honduras
Hong Kong
Hungary
Iceland
India
Indonesia
Iran
Iraq
Ireland
Isle of Man
Israel
Italy
Jamaica
Japan
Jersey
Jordan
Kazakhstan
Kenya
Kiribati
Korea, North
Korea, South
Kuwait
Kyrgyzstan
Laos
Latvia
Lebanon
Lesotho
Liberia
Libya
Liechtenstein
Lithuania
Luxembourg
Macau
Macedonia
Madagascar
Malawi
Malaysia
Maldives
Mali
Malta
Marshall Islands
Martinique
Mauritania
Mauritius
Mayotte
Mexico
Micronesia, Fed. St.
Moldova
Monaco
Mongolia
Montserrat
Morocco
Mozambique
Namibia
Nauru
Nepal
Netherlands
Netherlands Antilles
New Caledonia
New Zealand
Nicaragua
Niger
Nigeria
N. Mariana Islands
Norway
Oman
Pakistan
Palau
Panama
Papua New Guinea
Paraguay
Peru
Philippines
Poland
Portugal
Puerto Rico
Qatar
Reunion
Romania
Russia
Rwanda
Saint Helena
Saint Kitts & Nevis
Saint Lucia
St Pierre & Miquelon
Saint Vincent and the Grenadines
Samoa
San Marino
Sao Tome & Principe
Saudi Arabia
Senegal
Serbia
Seychelles
Sierra Leone
Singapore
Slovakia
Slovenia
Solomon Islands
Somalia
South Africa
Spain
Sri Lanka
Sudan
Suriname
Swaziland
Sweden
Switzerland
Syria
Taiwan
Tajikistan
Tanzania
Thailand
Togo
Tonga
Trinidad & Tobago
Tunisia
Turkey
Turkmenistan
Turks & Caicos Is
Tuvalu
Uganda
Ukraine
United Arab Emirates
United Kingdom
United States
Uruguay
Uzbekistan
Vanuatu
Venezuela
Vietnam
Virgin Islands
Wallis and Futuna
West Bank
Western Sahara
Yemen
Zambia
Zimbabwe
